# Supplementary material for: Advancing Advocacy: Implementation of a Child Health Advocacy Curriculum in a Pediatrics Residency Program
Source: MedEdPORTAL. 2020 Feb 14;16:10882. doi: 10.15766/mep_2374-8265.10882 (PMC7062538; doi:10.15766/mep_2374-8265.10882)
Supplement: Supplementary file 1 — A. Lecture 1.pptx B. Lecture 2.pptx C. Lecture 3.ppt D. Lecture 4.pptx E. Workshop 1.pptx F. Workshop 1 Skill Checklist.pdf G. Workshop 2.pptx H. Workshop 3.pptx I. Curriculum Survey.docx [file mep-16-10882-s001.zip]

Archive with 10 entries (10 files):
- _Educational_Summary_Report_10882.pdf
- A. Lecture 1.pptx
- B. Lecture 2.pptx
- C. Lecture 3.ppt
- D. Lecture 4.pptx
- E. Workshop 1.pptx
- F. Workshop 1 Skill Checklist.pdf
- G. Workshop 2.pptx
- H. Workshop 3.pptx
- I. Curriculum Survey.docx
